# Supplementary material for: A Comparison of the Anxiolytic Properties of Tofisopam and Diazepam: A Double-Blind, Randomized, Crossover, Placebo-Controlled Pilot Study
Source: Pharmaceuticals (Basel). 2024 Jan 22;17(1):140. doi: 10.3390/ph17010140 (PMC10820453; doi:10.3390/ph17010140)
Supplement: Supplementary file 1 [file pharmaceuticals-17-00140-s001.zip]

Archive with 1 entries (1 files):
- pharmaceuticals-2772609-supplementary.pdf
